# Supplementary material for: Does dose-dense neoadjuvant chemotherapy have clinically significant prognostic value in breast cancer?: A meta-analysis of 3,724 patients
Source: PLoS One. 2020 May 29;15(5):e0234058. doi: 10.1371/journal.pone.0234058 (PMC7259732; doi:10.1371/journal.pone.0234058)
Supplement: S1 Dataset — (XLS) [file pone.0234058.s005.xls]

## Sheet: Sheet1
TRIAL NAME	Year	Author	Chemotherapy protocols	Groups	Age (median)	Stage	Median follow-up	N	number for pCR	number for non-pCR	pCR（%）	HR for DFS	95% CI for DFS	HR for OS	95% CI for OS
PisaGenoa	2003	Baldini E	CEF q14×3	dose-dense chemotherapy	52 (30–70)	IIIA/IIIB	5 (1–96 months)	73	2.993	70.007	0.041	0.91	0.491-1.687	0.96	0.599-1.538
PisaGenoa	2003	Baldini E	CEF q21×3	standard-dense chemotherapy	50 (30–70)	IIIA/IIIB		77	2.002	74.998	0.026	0.91	0.491-1.687	0.96	0.599-1.538
EORTC-NCIC-SAKK	2003	Therasse P	EC q14×6	dose-dense chemotherapy	49 (16 to 72)	/	5.5	224	31.36	192.64	0.14	1.06	0.839-1.339	1.04	0.790-1.370
EORTC-NCIC-SAKK	2003	Therasse P	CEF q28×6	standard-dense chemotherapy	49 (29 to 79)	/		224	22.4	201.6	0.1	1.06	0.839-1.339	1.04	0.790-1.370
GeparDuo	2005	von Minckwitz G	ddET*4 (ADOC)*2w	dose-dense chemotherapy	52(24-77)	(T2-3, N0-2,M0) (at least cT>2 cm)	/	455	31	424	0.07	NA	NA	NA	NA
GeparDuo	2005	von Minckwitz G	AC-T (AC-DOC)*3w	standard-dense chemotherapy	51(24-74)	(T2-3, N0-2,M0) (at least cT>2 cm)		458	63	395	0.143	NA	NA	NA	NA
PREPARE	2011	Untch M	ddE-ddT-CMF	dose-dense chemotherapy	48 (23–65)	II–III	5.2	363	75.867	287.133	0.209	0.88	0.661-1.172	0.79	0.693-0.994
PREPARE	2011	Untch M	EC-T	standard-dense chemotherapy	49 (26–65)	II–III		370	52.91	317.09	0.143	0.88	0.661-1.172	0.79	0.693-0.994
BOOG	2013	Vriens BE	TAC: 3-weekly 6 cycles	dose-dense chemotherapy	49(24-68)	/	/	101	16.16	84.84	0.16	NA	NA	NA	NA
BOOG	2013	Vriens BE	AC-T: 3-weekly 8 cycles	standard-dense chemotherapy	49(27-70)	/		100	21	79	0.21	NA	NA	NA	NA
Hoosier	1999	Miller KD	A×3→D×3 q14	dose-dense chemotherapy	47(31-60)	II–III	/	19	2.983	16.017	0.157	NA	NA	NA	NA
Hoosier	1999	Miller KD	AD×4 q21	standard-dense chemotherapy	46(28-63)	II–III		21	0.987	20.013	0.047	NA	NA	NA	NA
AGO-1	2009	Untch M	E×3→P×3 q14	dose-dense chemotherapy	49(27-68)	II–III(at least cT>3 cm)	4.5	333	39.96	293.04	0.12	0.71	0.544-0.927	0.83	0.539-1.158
AGO-1	2009	Untch M	EP×4 q21	standard-dense chemotherapy	51(26-66)	II–III(at least cT>3 cm)		335	20.1	314.9	0.06	0.71	0.544-0.927	0.83	0.539-1.158
Houston	2011	Arun BK	FAC q18×4	dose-dense chemotherapy	/	II–IV	7.5	99	12.969	86.031	0.131	0.74	0.471-1.163	0.99	0.620-1.580
Houston	2011	Arun BK	FAC q21×4	standard-dense chemotherapy	/	II–IV		100	9	91	0.09	0.74	0.471-1.163	0.99	0.620-1.580
SWOG-0012	2011	Ellis GK	wAC*12-wP*12w	dose-dense chemotherapy	52(27-76)	IIB-IIIB：n=179(98%) vs. n=174(95%)	/	177	43.011	133.989	0.243	1.03	0.7541.407	1.19	0.812-1.744
SWOG-0012	2011	Ellis GK	AC*4(per3w)	standard-dense chemotherapy	51(22-77)	IIB-IIIB：n=179(98%) vs. n=174(95%)		179	37.053	141.947	0.207	1.03	0.7541.407	1.19	0.812-1.744
